# Supplementary material for: Color aberration in malachite kingfishers: Insights from community science observations in Queen Elizabeth National Park, Uganda
Source: Ecol Evol. 2024 Jul 7;14(7):e11717. doi: 10.1002/ece3.11717 (PMC11228083; doi:10.1002/ece3.11717)
Supplement: Supplementary file 1 — Data S1. [file ECE3-14-e11717-s001.xlsx]

## Sheet: eBird
Date	Latitude	Longitude	Observer	Observation ID	Pigment
2005-03-19	-0.164065	30.0202	Laurence Green	ML584114311	normal
2005-06-08	-0.159148	29.9153	Tim Holland	ML37759301	normal
2009-06-02	-0.189514	29.8993	Pam Rasmussen	ML527223431	normal
2009-10-27	-0.189514	29.8993	Michael Riffel	ML206475731	normal
2009-10-28	-0.176702	29.9632	Michael Riffel	ML206478031	normal
2010-09-16	-0.189514	29.8993	Gary Rosenberg	ML416552091	normal
2010-09-16	-0.189514	29.8993	Gary Rosenberg	ML416552161	normal
2010-09-16	-0.1895138	29.8993	Gary Rosenberg	ML416552171	normal
2010-09-16	-0.189514	29.8993	Gary Rosenberg	ML416552201	normal
2010-09-16	-0.189514	29.8993	Gary Rosenberg	ML416552211	normal
2010-12-30	-0.176702	29.9632	Hans-Jürgen Kühnel	ML522921641	normal
2012-02-05	-0.176702	29.9632	Femi Faminu	ML241760711	normal
2012-04-07	-0.162674	30.0166	Ron Hess	ML309573851	normal
2012-09-20	-0.162674	30.0166	William Stephens	ML157017691	normal
2012-09-20	-0.162674	30.0166	William Stephens	ML157017711	normal
2012-09-20	-0.162674	30.0166	William Stephens	ML157017721	normal
2012-09-20	-0.1626739	30.0166	William Stephens	ML157017731	normal
2012-09-20	-0.162674	30.0166	William Stephens	ML157017741	normal
2012-09-20	-0.162674	30.0166	William Stephens	ML157017761	normal
2013-04-03	-0.162674	30.0166	Fernando Nunes	ML139536701	normal
2013-06-27	-0.176702	29.9632	Jan Harm Wiers	ML246433651	normal
2013-06-27	-0.176702	29.9632	Jan Harm Wiers	ML246433731	normal
2013-09-05	-0.176702	29.9632	Hickson Fergusson	ML64398121	normal
2014-02-16	-0.176702	29.9632	Peter Kaestner	ML223412321	normal
2014-06-20	-0.176702	29.9632	Stephen Gast	ML115548061	normal
2015-02-07	-0.13595	30.0284	Mike Tuer	ML212632191	normal
2015-02-21	-0.176702	29.9632	Christian Cholette	ML163133271	normal
2015-09-20	-0.189514	29.8993	Ryan Irvine	ML129412841	hypopigmented
2015-10-13	-0.162674	30.0166	Frédéric PELSY	ML206176941	hypopigmented
2015-11-25	-0.13595	30.0284	Megan Perkins	ML204207231	hypopigmented
2016-01-13	-0.162674	30.0166	Jan Harm Wiers	ML170982081	normal
2016-01-13	-0.162674	30.0166	Jan Harm Wiers	ML170982161	hypopigmented
2016-02-02	-0.162674	30.0166	Rodney Bartgis	ML144244381	normal
2016-03-10	-0.13595	30.0284	Gerd Schön	ML287374991	normal
2016-03-10	-0.13595	30.0284	Gerd Schön	ML287375001	normal
2016-03-21	-0.162674	30.0166	Isaac Shelley	ML26352451	hypopigmented
2016-07-04	-0.13595	30.0284	Marco Valentini	ML204562551	hypopigmented
2016-07-04	-0.176702	29.9632	Marco Valentini	ML206465791	hypopigmented
2016-07-04	-0.176702	29.9632	Marco Valentini	ML206465851	hypopigmented
2016-07-04	-0.176702	29.9632	Marco Valentini	ML206471221	normal
2016-07-12	-0.189514	29.8993	Roger Boyd	ML400765521	normal
2016-07-13	-0.162674	30.0166	Brendan Ryan	ML248951561	hypopigmented
2016-07-29	-0.176702	29.9632	Susan Lessner	ML602846201	hypopigmented
2016-07-29	-0.176702	29.9632	Susan Lessner	ML602846211	normal
2016-11-12	-0.176702	29.9632	Nate Swick	ML40318981	hypopigmented
2016-11-12	-0.176702	29.9632	Ethan Kistler	ML41389541	hypopigmented
2016-12-04	-0.198021	29.9064	Peter LaBelle	ML237601921	hypopigmented
2017-01-02	-0.176702	29.9632	Fabio Olmos	ML50621221	hypopigmented
2017-02-02	-0.176702	29.9632	Sue&Gary Milks	ML292826141	hypopigmented
2017-07-10	-0.1263	30.0501	Kit Britten	ML64100091	normal
2017-07-26	-0.176702	29.9632	Honza Grünwald	ML76885281	normal
2017-12-02	-0.176702	29.9632	Michael Todd	ML84233841	normal
2017-12-02	-0.176702	29.9632	Gary Brunvoll	ML92473891	normal
2017-12-30	-0.162674	30.0166	Ronald de Mol	ML139101541	normal
2017-12-31	-0.13595	30.0284	Manuel Fernandez-Bermejo	ML613641091	normal
2018-03-09	-0.162674	30.0166	Jodi Webber	ML236126231	normal
2018-06-19	-0.162674	30.0166	Patrick Palines	ML189999161	normal
2018-06-21	-0.176702	29.9632	Dan Fox	ML203373281	normal
2018-07-08	-0.162674	30.0166	Stephan Lorenz	ML129362421	normal
2018-07-10	-0.176702	29.9632	Gil Ewing	ML108484831	normal
2018-07-13	-0.176702	29.9632	Kevin Seymour	ML111675131	normal
2018-07-22	-0.176702	29.9632	Roger Clark	ML111463481	normal
2018-07-26	-0.13595	30.0284	Ian Davies	ML112970381	normal
2018-07-26	-0.13595	30.0284	Ian Davies	ML112970391	normal
2018-07-26	-0.13595	30.0284	Ian Davies	ML112970401	normal
2018-07-26	-0.13595	30.0284	Ian Davies	ML112970411	normal
2018-08-21	-0.610096	29.7117	Ann Kovich	ML612637439	normal
2018-08-21	-0.610096	29.7117	Ann Kovich	ML612637440	normal
2018-09-01	-0.162674	30.0166	Gerald Friedrichs	ML301440711	normal
2019-01-24	-0.13595	30.0284	Santiago Caballero Carrera	ML147203811	normal
2019-01-24	-0.13595	30.0284	Santiago Caballero Carrera	ML147204231	normal
2019-07-19	-0.176702	29.9632	Roger Adamson	ML455964221	normal
2019-07-25	-0.176702	29.9632	Victor Hugo Michelini	ML189330901	normal
2019-08-09	-0.176702	29.9632	Bev Agler	ML594697231	normal
2019-09-22	-0.176702	29.9632	Sandy Vorpahl	ML192544551	normal
2019-09-22	-0.176702	29.9632	Sandy Vorpahl	ML192544561	normal
2019-09-22	-0.176702	29.9632	Sandy Vorpahl	ML192544571	normal
2019-09-22	-0.176702	29.9632	Sandy Vorpahl	ML192544581	normal
2019-09-22	-0.176702	29.9632	Sandy Vorpahl	ML192544591	normal
2019-09-22	-0.176702	29.9632	Sandy Vorpahl	ML192544601	normal
2019-09-22	-0.176702	29.9632	Sandy Vorpahl	ML192544621	normal
2019-09-22	-0.176702	29.9632	Sandy Vorpahl	ML192544631	normal
2019-09-22	-0.176702	29.9632	Sandy Vorpahl	ML192544641	normal
2019-09-22	-0.176702	29.9632	Sandy Vorpahl	ML192544651	normal
2019-10-02	-0.176702	29.9632	Theresa Bucher	ML202892301	normal
2019-10-02	-0.176702	29.9632	Theresa Bucher	ML202892311	normal
2019-10-02	-0.176702	29.9632	Theresa Bucher	ML202892321	normal
2019-10-02	-0.176702	29.9632	Theresa Bucher	ML202892331	normal
2019-10-02	-0.176702	29.9632	Theresa Bucher	ML202913521	normal
2019-10-02	-0.176702	29.9632	Theresa Bucher	ML202913531	normal
2019-11-20	-0.13595	30.0284	Rafael Szamocki	ML462083281	normal
2020-02-19	-0.176702	29.9632	Srinivasa Shenoy	ML213151781	normal
2020-02-24	-0.176702	29.9632	John Bruin	ML217491701	normal
2020-02-24	-0.176702	29.9632	John Bruin	ML217502571	normal
2020-12-06	-0.0813875	30.077	Kevin Lester	ML290300801	normal
2021-06-18	-0.13595	30.0284	Eric Haskell	ML355390031	normal
2021-06-18	-0.13595	30.0284	Eric Haskell	ML355390361	normal
2021-06-18	-0.13595	30.0284	Eric Haskell	ML355390581	normal
2021-06-30	-0.176702	29.9632	Eric VanderWerf	ML385613161	normal
2021-06-30	-0.176702	29.9632	Eric VanderWerf	ML386289501	normal
2021-08-29	-0.176702	29.9632	Rene Laubach	ML367547661	normal
2021-12-04	-0.1263	30.0501	Ted Floyd	ML469075501	normal
2021-12-09	-0.176702	29.9632	Kevin Metcalf	ML406619881	normal
2022-02-12	-0.176702	29.9632	Michael Ortner	ML424107861	normal
2022-02-28	-0.13595	30.0284	Ben Bagniewski	ML461543281	normal
2022-02-28	-0.13595	30.0284	Ben Bagniewski	ML461543391	normal
2022-02-28	-0.13595	30.0284	Ben Bagniewski	ML461543521	normal
2022-02-28	-0.13595	30.0284	Ben Bagniewski	ML461545331	normal
2022-02-28	-0.13595	30.0284	Ben Bagniewski	ML461545421	normal
2022-03-18	-0.208311	29.8815	Joseph Walston	ML426551231	normal
2022-03-18	-0.208311	29.8815	Joseph Walston	ML426554371	normal
2022-03-18	-0.20143	29.9055	Padu Franco	ML449178951	normal
2022-03-18	-0.20143	29.9055	Padu Franco	ML449182351	normal
2022-06-10	-0.176702	29.9632	Thomas Schultz	ML463273671	normal
2022-06-17	-0.176702	29.9632	Matt Trevillion	ML463900121	normal
2022-06-21	-0.138155	30.0455	Valerie Gebert	ML466183291	normal
2022-06-21	-0.138155	30.0455	Valerie Gebert	ML466183301	normal
2022-06-21	-0.138155	30.0455	Valerie Gebert	ML466183311	normal
2022-06-21	-0.138155	30.0455	Valerie Gebert	ML466183321	normal
2022-07-08	-0.176702	29.9632	Craig Rasmussen	ML471663721	normal
2022-07-10	-0.176702	29.9632	Andrew Wilson	ML548957001	normal
2022-07-23	-0.187138	29.9006	Margie Gomez	ML528431881	normal
2022-07-23	-0.176702	29.9632	Ian Brown	ML474103831	normal
2022-07-23	-0.185507	29.9039	Paul Klerks	ML492923031	normal
2022-07-23	-0.185507	29.9039	Paul Klerks	ML492923041	normal
2022-07-31	-0.13595	30.0284	Phyllis Weintraub	ML472939911	normal
2022-09-08	-0.610096	29.7117	Robert McCormick	ML492040271	normal
2022-10-28	-0.187096	29.9006	Stephen Davies	ML508438031	normal
2022-10-28	-0.187096	29.9006	Stephen Davies	ML508438041	normal
2022-10-28	-0.187096	29.9006	Stephen Davies	ML508438051	normal
2022-10-28	-0.187096	29.9006	Stephen Davies	ML508438061	normal
2023-01-19	-0.176702	29.9632	John Bargman	ML535924381	normal
2023-02-24	-0.0813875	30.077	Yizhar Amir	ML544574731	normal
2023-06-20	-0.189514	29.8993	Argrit Boonsanguan	ML592378401	normal
2023-07-04	-0.176702	29.9632	Eric van Poppel	ML598160521	normal
2023-07-16	-0.13595	30.0284	sheau torng lim	ML608628231	normal
2023-08-15	-0.176702	29.9632	jerry pruett	ML611533874	normal
2023-08-15	-0.176702	29.9632	jerry pruett	ML611533875	normal
2023-08-15	-0.176702	29.9632	jerry pruett	ML611533876	normal
2023-08-15	-0.176702	29.9632	jerry pruett	ML611533877	normal
2023-08-15	-0.176702	29.9632	jerry pruett	ML611533878	normal
2023-09-20	-0.176702	29.9632	Fanis Theofanopoulos (ASalafa Deri)	ML613677793	normal
2023-09-20	-0.176702	29.9632	Fanis Theofanopoulos (ASalafa Deri)	ML613677794	normal
2023-11-29	-0.189514	29.8993	Sue Flecker	ML612235119	normal

## Sheet: iNaturalist
Date	Latitude	Longitude	Observer	Observation ID	Pigment
2004-09-13	-0.167871	29.9781	Bob Meewis	https://www.inaturalist.org/observations/31009777	normal
2006-07-18	-0.232736	29.9804	Melinda thompson	https://www.inaturalist.org/observations/24180032	normal
2012-09-20	-0.19482	29.91	William Stephans	https://www.inaturalist.org/observations/39839975	normal
2013-03-27	-0.134992	30.0252	Tout Terrain	https://www.inaturalist.org/observations/124577473	normal
2013-03-27	-0.134992	30.0252	Tout Terrain	https://www.inaturalist.org/observations/124578543	normal
2013-05-27	-0.197963	29.9093	Michal Kohn	https://www.inaturalist.org/observations/174876562	normal
2014-01-02	-0.148002	30.0006	Oleg Rozhko	https://www.inaturalist.org/observations/159716359	normal
2014-01-02	-0.114997	30.0455	Oleg Rozhko	https://www.inaturalist.org/observations/122376620	normal
2014-08-10	-0.141316	30.005	José Antonio Pascual Trillo	https://www.inaturalist.org/observations/187271517	normal
2015-09-16	-0.200277	29.9009	Joachim Louis	https://www.inaturalist.org/observations/2399563	hypopigmented
2016-01-01	-0.184161	29.9192	David Bygott	https://www.inaturalist.org/observations/18871658	normal
2016-02-24	-0.198708	29.903	Joni Overbosch	https://www.inaturalist.org/observations/34608167	hypopigmented
2016-06-03	-0.138333	30.0267	Katy Tanis	https://www.inaturalist.org/observations/73510109	normal
2016-08-12	-0.187662	29.9081	Markus Lilje	https://www.inaturalist.org/observations/135223384	normal
2016-08-12	-0.187662	29.9081	Markus Lilje	https://www.inaturalist.org/observations/135223391	hypopigmented
2016-08-29	-0.191923	29.9025	Nik Borrow	https://www.inaturalist.org/observations/4017519	hypopigmented
2016-12-04	-0.201551	29.8986	tapaculo99	https://www.inaturalist.org/observations/5186121	hypopigmented
2016-12-25	-0.133693	30.0318	nidha	https://www.inaturalist.org/observations/13060344	hypopigmented
2016-12-27	-0.210848	29.8816	Alexander Praedel	https://www.inaturalist.org/observations/19530445	normal
2017-04-07	-0.140746	30.0313	Evan Price	https://www.inaturalist.org/observations/27237105	normal
2018-08-06	-0.134991	30.0252	brutledge	https://www.inaturalist.org/observations/144247927	normal
2018-06-18	-0.134711	29.9964	Patrick Palines	https://www.inaturalist.org/observations/44422969	normal
2018-08-13	-0.115383	30.0487	David Kimr	https://www.inaturalist.org/observations/127219911	normal
2018-10-04	-0.191928	29.9091	Rob Martinez	https://www.inaturalist.org/observations/17539246	normal
2019-08-07	-0.125965	30.024	Barna Takats	https://www.inaturalist.org/observations/46785533	normal
2019-08-07	-0.164072	30.0203	taopina	https://www.inaturalist.org/observations/49188430	normal
2019-09-06	-0.200485	29.9006	Kevin S.	https://www.inaturalist.org/observations/196775739	normal
2019-09-28	-0.120252	30.0561	Janne Asp	https://www.inaturalist.org/observations/69298372	normal
2020-11-27	-0.136414	30.04	Thomas Desloges	https://www.inaturalist.org/observations/66210339	normal
2020-11-27	-0.136414	30.04	Thomas Desloges	https://www.inaturalist.org/observations/66210349	normal
2020-11-27	-0.138685	30.0254	Thomas Desloges	https://www.inaturalist.org/observations/66212111	normal
2020-12-06	-0.081387	30.077	Project Seawolf	https://www.inaturalist.org/observations/172619753	normal
2021-06-14	-0.157795	29.9969	sitszasadam	https://www.inaturalist.org/observations/107754046	normal
2021-08-04	-0.192798	29.9094	Josef Stulz	https://www.inaturalist.org/observations/94855751	normal
2021-08-23	-0.186772	29.9007	Joachim Louis	https://www.inaturalist.org/observations/101254511	normal
2022-01-30	-0.123528	30.0538	Sergey Yeliseev	https://www.inaturalist.org/observations/106736659	normal
2022-10-28	-0.187205	29.9008	Stephen John Davies	https://www.inaturalist.org/observations/143274278	normal
2023-01-19	-0.172677	29.9665	Laura Gaudette	https://www.inaturalist.org/observations/147528194	normal
2023-03-05	-0.148291	30.0662	Sidnei Dantas	https://www.inaturalist.org/observations/150427570	normal
2023-05-02	-0.132285	30.0488	Stefanie Heinicke	https://www.inaturalist.org/observations/166402722	normal
2023-06-12	-0.192564	29.896	Ute Welk	https://www.inaturalist.org/observations/170021671	normal
2023-08-31	-0.200598	29.9098	Claire O'Neill	https://www.inaturalist.org/observations/195296704	normal
2023-09-03	-0.155608	29.9824	Steve Mayo	https://www.inaturalist.org/observations/185511886	normal
2023-09-20	-0.28191	29.9639	Fanis Theofanopoulos (ASalafa Deri)	https://www.inaturalist.org/observations/196992832	normal
2023-09-25	-0.134991	30.0252	loicdeleeuw	https://www.inaturalist.org/observations/185547005	normal
2023-12-05	-0.133723	30.0472	Pablo Bedrossian	https://www.inaturalist.org/observations/193727264	normal
